# Supplementary material for: SKAP2 is required for defense against K. pneumoniae infection and neutrophil respiratory burst
Source: eLife. 2020 Apr 30;9:e56656. doi: 10.7554/eLife.56656 (PMC7250567; doi:10.7554/eLife.56656)
Supplement: Source data 1. [file elife-56656-data1.zip]

Archive with 39 entries (36 files):
- Source data/
- Source data/Figure 3-source data 2.pzfx
- __MACOSX/
- __MACOSX/Source data/
- __MACOSX/Source data/._Figure 3-source data 2.pzfx
- Source data/Figure 5-source data 4.pzfx
- __MACOSX/Source data/._Figure 5-source data 4.pzfx
- Source data/Supplementary file 1-source data.xlsx
- __MACOSX/Source data/._Supplementary file 1-source data.xlsx
- Source data/.DS_Store
- __MACOSX/Source data/._.DS_Store
- Source data/Figure 1-source data 1.pzfx
- __MACOSX/Source data/._Figure 1-source data 1.pzfx
- Source data/Figure 3-source data 3.pzfx
- __MACOSX/Source data/._Figure 3-source data 3.pzfx
- Source data/Figure 5-source data 3.pzfx
- __MACOSX/Source data/._Figure 5-source data 3.pzfx
- Source data/Figure 4-source data 1.pzfx
- __MACOSX/Source data/._Figure 4-source data 1.pzfx
- Source data/Figure 5-source data 2.pzfx
- __MACOSX/Source data/._Figure 5-source data 2.pzfx
- Source data/Figure 5-source data 1.pzfx
- __MACOSX/Source data/._Figure 5-source data 1.pzfx
- Source data/Figure 3-data source 4.pzfx
- __MACOSX/Source data/._Figure 3-data source 4.pzfx
- Source data/Figure 4-source data 2.pzfx
- __MACOSX/Source data/._Figure 4-source data 2.pzfx
- Source data/Figure 2- source data 1.pzfx
- __MACOSX/Source data/._Figure 2- source data 1.pzfx
- Source data/Figure 2-source data 3.pzfx
- __MACOSX/Source data/._Figure 2-source data 3.pzfx
- Source data/Figure 1-source data 2.pzfx
- __MACOSX/Source data/._Figure 1-source data 2.pzfx
- Source data/Figure 5-data source 5.pzfx
- __MACOSX/Source data/._Figure 5-data source 5.pzfx
- Source data/Figure 2-source data 2.pzfx
- __MACOSX/Source data/._Figure 2-source data 2.pzfx
- Source data/Figure 3-source data 1.pzfx
- __MACOSX/Source data/._Figure 3-source data 1.pzfx
